# Supplementary material for: Inter- and intrabreed diversity of the major histocompatibility complex (MHC) in primitive and draft horse breeds
Source: PLoS One. 2020 Feb 3;15(2):e0228658. doi: 10.1371/journal.pone.0228658 (PMC6996847; doi:10.1371/journal.pone.0228658)
Supplement: S2 Table — (XLSX) [file pone.0228658.s003.xlsx]

## Sheet: haplotypes
horse_id	pop	MHC I			MHC II						MHC III		haplotye_number	number_of_individuals	sire_haplotype	sire_id	dam_haplotype	dam_id	genetic_event
		COR110	TAMU30593	UMN-JH38	TKY3324	COR112	COR113	COR114	UMO11	ABGe9030	ABGe9019	UMNe65
25	pop1	212	338	149	245	243	272	237	165	203	291	131	105	1
26	pop1	212	338	149	251	235	260	237	160	205	305	135	101*	1	89	100		25	R
27	pop1	205	338	149	245	243	272	237	165	203	309	123	50	2
28	pop1	205	338	149	245	243	272	237	165	203	309	123	50	2		98	50	27
28	pop1	203	338	149	245	243	272	237	165	203	307	123	111	7	33	98		27	D
96	pop1	212	338	149	245	230	272	237	165	203	297	133	94	1		96
29	pop1	205	336	149	245	243	272	237	166	203	309	123	49	2
30	pop1	205	336	149	245	243	272	237	166	203	309	123	49	2		94	49	29
32	pop1	199	330	149	251	235	260	237	160	205	303	135	1	5	1	100		31
93	pop1	203	336	149	245	243	272	237	165	203	307	123	30	3		93
93	pop1	212	338	149	245	243	272	237	166	203	297	133	92	6		93
33	pop1	202	338	149	247	243	264	237	162	201	307	133	24	2
33	pop1	202	338	149	247	243	262	237	165	201	307	133	25	1
34	pop1	202	338	149	247	243	264	237	162	201	307	133	24	2		93	24	33
34	pop1	212	338	149	245	243	272	237	166	203	297	133	92	6	92	93		33
35	pop1	201	338	149	255	256	262	239	165	203	305	135	15	1
35	pop1	209	335	149	255	252	255	225	168	203	311	131	73	2
36	pop1	203	336	149	245	243	272	237	165	203	309	123	31	3	30	93		35	I
36	pop1	209	335	149	255	252	255	225	168	203	311	131	73	2		93	73	35
37	pop1	201	338	149	245	256	262	239	160	203	307	135	13	2
38	pop1	201	338	149	245	256	262	239	160	203	307	135	13	2		98	13	37
38	pop1	212	338	149	245	243	272	237	166	203	291	131	87	3	87	98		37
87	pop1	201	338	149	245	243	262	237	165	203	289	135	11	1
69	pop1	201	338	149	245	243	251	237	165	203	295	139	19	1
69	pop1	203	336	149	245	252	251	233	162	203	309	123	37	4
70	pop1	205	336	149	245	243	272	237	165	203	307	123	9	3	9	94		69
70	pop1	203	336	149	245	252	251	233	162	203	309	123	37	4		94	37	69
97	pop1	212	338	149	245	243	272	237	165	203	291	131	85	7		97
97	pop1	212	345	149	247	260	266	235	173	199	305	133	96	3		97
39	pop1	212	338	149	247	243	264	237	162	201	305	133	90	1
39	pop1	212	338	149	245	243	272	237	165	203	297	133	93	8
40	pop1	212	338	149	245	243	272	237	165	203	297	133	93	8		99	93	39
94	pop1	205	336	149	245	243	272	237	165	203	307	123	9	3	9	94
41	pop1	212	338	149	247	243	262	239	166	201	305	133	91	1
41	pop1	212	338	149	245	243	272	237	165	203	297	133	93	8
42	pop1	212	338	149	245	243	272	237	166	203	297	133	92	6	92	93		41
42	pop1	212	338	149	245	243	272	237	165	203	297	133	93	8		93	93	41
1	pop1	201	338	149	245	243	272	237	165	203	293	139	18	2
2	pop1	201	338	149	245	243	272	237	165	203	293	139	18	2		97	18	1
2	pop1	212	345	149	247	260	266	235	173	199	305	133	96	3	96	97		1
71	pop1	210	329	149	243	252	264	245	162	207	301	133	78	2
71	pop1	212	337	149	245	254	262	231	172	199	299	131	83	1
72	pop1	210	329	149	243	252	264	245	162	207	301	133	78	2		93	78	71
72	pop1	212	338	149	243	243	272	237	166	203	297	133	108	6	92	93		71
73	pop1	210	345	149	247	260	266	235	173	199	307	133	81	1
73	pop1	212	338	149	249	235	262	239	165	199	291	131	88	3
74	pop1	212	338	149	249	235	262	239	165	199	291	131	88	3		100	88	73
74	pop1	212	338	149	245	243	272	237	165	205	305	133	95*	2	89	100		73	R
43	pop1	203	336	149	243	243	272	237	165	203	309	123	31	4
43	pop1	210	329	149	243	252	266	235	162	207	301	133	76	2
44	pop1	210	329	149	243	252	266	235	162	207	301	133	76	2		97	76	43
44	pop1	212	345	149	243	260	272	237	173	199	305	133	97*	1	96	97		43	R
3	pop1	212	337	149	245	243	272	237	165	203	309	123	82	2
3	pop1	212	338	149	245	235	262	239	165	199	291	131	88	3
4	pop1	212	337	149	245	243	272	237	165	203	309	123	82	2		98	82	3
4	pop1	212	338	149	245	243	272	237	166	203	291	131	87	3	87	98		3
45	pop1	210	329	149	243	252	264	239	162	207	303	133	79	1
45	pop1	212	338	149	245	235	262	239	165	199	291	131	86	2
46	pop1	212	338	149	245	235	262	239	165	199	291	131	86	2		93	86	45
46	pop1	212	338	149	249	243	272	237	166	203	297	133	109	6	92	93		45
5	pop1	210	337	149	243	243	272	237	165	203	301	127	75	2
5	pop1	210	329	149	243	252	264	237	162	207	303	133	77	1
6	pop1	210	337	149	243	243	272	237	165	203	301	127	75	2		97	75	5
6	pop1	212	338	149	245	243	272	237	165	203	291	131	85	7	85	97		5
47	pop1	203	336	149	245	243	272	237	165	203	309	123	31	4
47	pop1	203	336	149	245	243	272	237	165	203	301	127	39	2
48	pop1	203	336	149	245	243	272	237	165	203	301	127	39	2		97	39	47
48	pop1	212	338	149	245	243	272	237	165	203	291	131	85	7	85	97		47
49	pop1	203	336	149	245	243	272	237	165	203	307	123	30	7
50	pop1	212	345	149	247	260	266	235	173	199	307	133	98*	1	96	97		49	I
75	pop1	212	338	149	245	243	272	237	165	203	297	133	93	8
75	pop1	212	338	149	249	235	262	239	166	199	303	135	102	1
76	pop1	203	336	149	245	243	272	237	165	203	307	123	30	7	56	99		75	D
76	pop1	212	338	149	245	243	272	237	165	203	297	133	93	8		99	93	75
51	pop1	201	338	149	245	256	260	239	165	203	307	135	14	2
51	pop1	212	338	149	245	243	272	237	165	203	297	133	93	8
52	pop1	199	338	149	249	235	260	239	165	199	303	135	2	1	1	100		51	R
52	pop1	201	338	149	245	256	260	239	165	203	307	135	14	2		100	14	51
77	pop1	212	345	149	247	260	266	235	173	199	305	133	96	5
78	pop1	212	338	149	245	243	272	237	165	205	305	133	95*	2	89	100		77	R
78	pop1	212	345	149	247	260	266	235	173	199	305	133	96	5		100	107	77
7	pop1	202	336	149	247	243	264	237	162	201	305	123	21	2
7	pop1	203	338	149	245	243	272	237	165	203	307	133	42	1
8	pop1	202	336	149	247	243	264	237	162	201	305	123	21	2		93	21	7
8	pop1	203	338	149	245	243	272	237	165	203	307	133	107	3	30	93		7	I
98	pop1	203	344	149	245	243	272	237	165	203	307	123	33	1		98
98	pop1	212	338	149	245	243	272	237	166	203	291	131	87	3		98
53	pop1	201	338	149	245	243	272	237	166	203	293	139	20	1
53	pop1	214	336	149	245	243	272	237	165	203	309	123	104	2
54	pop1	199	330	149	251	235	260	237	160	205	303	135	1	5	1	100		53
54	pop1	214	336	149	245	243	272	237	165	203	309	123	104	2		100	104	53
99	pop1	205	336	149	245	243	272	237	165	203	307	123	53	1	53	99
11	pop1	210	329	149	243	252	264	231	162	207	303	127	74	2
11	pop1	210	337	149	243	243	272	237	165	203	301	133	80	1
12	pop1	210	329	149	243	252	264	231	162	207	303	127	74	2		96	74	11
95	pop1	202	337	149	251	235	260	237	160	205	303	135	26	1		95
95	pop1	202	337	149	251	235	260	237	160	205	303	135	26	1		95
100	pop1	199	330	149	251	235	260	237	160	205	303	135	1	5		100
100	pop1	212	338	149	251	243	272	239	165	199	305	133	89	1		100
13	pop1	204	336	149	245	243	272	237	166	203	301	127	44	2
13	pop1	204	336	149	247	243	262	239	165	201	305	133	45	1
14	pop1	204	336	149	245	243	272	237	166	203	301	127	44	2		94	44	13
55	pop1	203	337	149	255	256	262	239	159	203	311	131	41	2
55	pop1	209	329	149	245	252	272	237	162	203	307	135	72	1
56	pop1	203	337	149	255	256	262	239	159	203	311	131	41	2		93	41	55
56	pop1	212	338	149	245	243	272	237	166	203	297	133	92	6	92	93		55
57	pop1	200	337	149	243	243	272	237	165	203	307	123	5	1
57	pop1	201	338	149	243	252	251	233	162	207	309	137	16	2
58	pop1	201	338	149	243	252	251	233	162	207	309	137	16	2		96	16	57
58	pop1	212	338	149	243	243	272	237	165	203	297	133	94*	1	94	96		57
15	pop1	201	338	149	243	252	251	233	162	207	307	137	17	1
15	pop1	212	338	149	243	235	262	239	165	199	291	131	84	2
16	pop1	199	330	149	249	247	262	235	171	207	297	127	3	1				15
16	pop1	212	338	149	243	235	262	239	165	199	291	131	84	2			84
79	pop1	199	338	149	245	243	272	237	165	203	293	139	4	2
79	pop1	201	338	149	245	256	262	239	158	203	311	131	10	1
80	pop1	199	338	149	245	243	272	237	165	203	293	139	4	2		94	4	79
80	pop1	201	338	149	245	243	272	237	165	203	307	123	110	3	9	94		79	GC
59	pop1	202	338	149	245	243	272	237	166	203	307	123	22	2
59	pop1	202	338	149	247	243	262	239	165	201	305	133	23	1
60	pop1	202	338	149	245	243	272	237	166	203	307	123	22	2		97	22	59
60	pop1	212	338	149	245	243	272	237	165	203	291	131	85	7	85	97		59
61	pop1	205	338	149	245	243	248	237	166	203	309	123	51	1
62	pop1	203	336	149	245	243	272	237	165	203	309	123	31	3	30	93		61	I
89	pop1	201	333	149	245	247	251	225	162	199	301	123	6	1
89	pop1	203	336	149	245	252	262	233	167	203	307	135	43	1
81	pop1	203	336	149	245	252	251	233	161	203	307	123	35	2
82	pop1	203	336	149	245	243	272	237	165	203	309	123	31	3	30	93		81	I
82	pop1	203	336	149	245	252	251	233	161	203	307	123	35	2		93	35	81
91	pop1	203	336	149	245	235	251	233	161	201	305	123	27	1
91	pop1	212	336	149	249	252	262	239	165	201	307	135	100	1
63	pop1	205	338	149	247	243	262	239	166	201	305	133	58	1
17	pop1	203	336	149	245	252	251	233	162	203	309	123	37	4
18	pop1	203	336	149	245	243	272	237	165	203	307	123	30	3	30	93		17
18	pop1	203	336	149	245	252	251	233	162	203	309	123	37	4		93	37	17
19	pop1	201	338	149	245	243	272	237	165	203	307	123	8	2
19	pop1	201	338	149	245	256	262	239	165	203	305	135	12	1
20	pop1	201	338	149	245	243	272	237	165	203	307	123	8	2		97	8	19
20	pop1	212	345	149	247	260	266	235	173	199	305	133	96	3	96	97		19
83	pop1	201	336	149	245	243	272	237	165	203	309	123	7	1
83	pop1	203	336	149	245	243	272	237	166	203	307	123	34	2
84	pop1	203	336	149	245	243	272	237	166	203	307	123	34	2		97	34	83
84	pop1	212	338	149	245	243	272	237	165	203	291	131	85	7	85	97		83
90	pop1	203	336	149	245	235	262	237	165	203	307	123	29	1
90	pop1	203	336	149	251	243	272	239	166	205	309	123	32	1
92	pop1	203	336	149	245	252	251	233	161	199	305	123	36	1
92	pop1	212	345	149	247	260	266	235	173	203	307	133	99	1
23	pop1	205	336	149	245	243	272	237	165	203	309	123	47	2
24	pop1	205	336	149	245	243	272	237	165	203	309	123	47	2		97	47	23
24	pop1	212	338	149	245	243	272	237	165	203	291	131	85	7	85	97		23
21	pop1	203	336	149	245	252	251	233	162	203	307	123	37	1
21	pop1	203	336	149	245	243	272	237	165	203	301	127	38	1
22	pop1	199	330	149	251	235	260	237	160	205	303	135	1	5	1	100		21
22	pop1	203	336	149	245	252	251	233	162	203	307	123	37	1		100	37	21
67	pop1	205	336	149	245	252	251	233	165	203	307	123	48	2
68	pop1	199	330	149	251	235	260	237	160	205	303	135	1	5	1	100		67
68	pop1	205	336	149	245	252	251	233	165	203	307	123	48	2		100	48	67
65	pop1	205	337	149	245	243	272	237	166	203	307	135	62	1
66	pop1	205	337	149	251	235	260	237	160	205	303	135	63	1	26	95		65	I
85	pop1	203	336	149	251	235	262	239	165	203	307	123	28	1
86	pop1	212	338	149	245	243	272	237	165	203	291	131	85	7	85	97		85
25	pop1	214	335	153	245	243	272	237	165	203	303	135	103	1
26	pop1	214	335	153	245	243	272	237	165	203	303	135	103	2		100	103	25
96	pop1	205	334	153	245	243	258	231	172	199	301	127	55	2		96
31	pop1	205	334	153	245	243	258	231	172	199	301	127	55	4
32	pop1	205	334	153	245	243	258	231	172	199	301	127	55	4		100	58	31
49	pop1	205	334	153	247	230	258	231	172	199	301	127	52	2
50	pop1	205	334	153	247	230	258	231	172	199	301	127	52	2		97	52	49
77	pop1	203	335	153	247	260	258	231	173	199	301	127	40	1
88	pop1	205	334	153	245	243	258	231	165	199	297	127	57	1
88	pop1	205	334	153	245	243	272	237	172	203	301	133	60	1
9	pop1	205	336	153	245	243	272	237	166	203	297	133	61	1
10	pop1	205	336	153	245	243	258	231	172	199	301	127	56	1	55	96		9
12	pop1	205	334	153	245	230	258	237	172	199	301	133	59*	1	55	96		11	R
81	pop1	214	336	153	245	243	272	237	165	203	303	135	106	2
64	pop1	205	334	153	245	243	258	231	172	199	301	127	55	2	55	96		63
17	pop1	205	334	153	245	252	258	231	172	199	301	127	54	1
27	pop1	205	337	157	245	243	272	237	165	203	289	141	70	1
29	pop1	205	336	157	245	243	272	237	165	203	289	141	65	10
30	pop1	204	336	157	245	243	272	237	165	203	289	141	46	12	46	94		29
31	pop1	205	336	157	251	235	272	237	165	203	289	141	68	1
37	pop1	205	336	157	245	256	262	239	165	207	289	141	66	1
87	pop1	205	338	157	245	256	272	239	166	203	307	141	71	1
40	pop1	205	336	157	245	243	272	237	165	203	289	141	65	10	65	99		39
94	pop1	204	336	157	245	243	272	237	165	203	289	141	46	12	46	94
1	pop1	205	336	157	245	243	272	237	165	203	289	141	65	10
9	pop1	205	334	157	245	243	272	237	165	203	289	141	64	2
10	pop1	205	334	157	245	243	272	237	165	203	289	141	64	2		96	64	9
99	pop1	205	336	157	245	243	272	237	165	203	289	141	65	10		99
14	pop1	204	336	157	245	243	272	237	165	203	289	141	46	12	46	94		13
61	pop1	205	336	157	245	243	272	237	165	203	289	141	65	10
62	pop1	205	336	157	245	243	272	237	165	203	289	141	65	10		93	65	61
63	pop1	205	336	157	245	243	272	237	165	203	289	141	65	10
64	pop1	205	336	157	245	243	272	237	165	203	289	141	65	10		96	65	63
23	pop1	205	336	157	245	243	272	237	166	203	289	141	69	3
67	pop1	205	336	157	245	243	272	237	162	203	289	141	67	1
65	pop1	205	336	157	245	243	272	237	165	203	289	141	65	10
66	pop1	205	336	157	245	243	272	237	165	203	289	141	65	10		95	65	65
85	pop1	205	336	157	245	243	272	237	166	203	289	141	69	3
86	pop1	205	336	157	245	243	272	237	166	203	289	141	69	3		97	69	85
110	pop2	203	336	149	249	256	262	239	166	209	289	141	133*	1		129	117	109	I
110	pop2	212	329	153	245	241	257	235	163	201	289	143	115*	1	116	129		109	D
111	pop2	203	336	149	257	254	260	225	167	207	289	131	123	2
111	pop2	201	337	149	257	256	262	239	165	209	305	141	138	1
112	pop2	203	336	149	249	254	262	239	165	209	291	141	124*	1	119	130		111	R
112	pop2	203	336	149	257	254	260	225	167	207	289	131	123	2		130	123	111
131	pop2	201	337	149	249	254	260	225	167	207	305	131	125	2		131
131	pop2	212	329	153	249	241	257	235	163	201	297	143	126	1		131
150	pop3	199	338	149	251	250	260	225	169	199	293	133	166	5
150	pop3	197	345	149	251	250	255	233	173	197	297	133	173	1
155	pop3	197	345	149	245	254	264	229	163	199	297	133	157	2		168		154
155	pop3	201	337	149	257	254	260	225	167	207	305	133	158*	1	156	168		154	I
151	pop3	212	345	149	251	250	262	239	165	207	295	133	172*	1	167	170		149	I
151	pop3	197	345	149	251	254	260	225	167	199	293	133	174*	1		170	171	149	D
146	pop3	199	338	149	251	250	260	225	169	197	293	133	144	2
146	pop3	201	345	149	251	254	260	233	167	207	305	133	145	1
147	pop3	203	336	149	243	256	262	239	165	209	289	141	143*	2	141	167		146	I
147	pop3	199	338	149	251	250	260	225	169	197	293	133	144	2		167		146
148	pop3	203	336	149	243	256	262	239	165	209	289	141	143*	2	141	167		146	I
148	pop3	201	336	149	251	254	260	225	167	207	305	133	146*	1		167	145	146	R
149	pop3	201	338	149	251	250	260	225	169	207	305	133	164	1
149	pop3	197	345	149	251	254	260	225	167	197	293	133	171	1
154	pop3	197	345	149	245	254	264	229	163	199	297	133	157	2			157
154	pop3	203	336	149	257	254	255	225	163	207	289	141	203	1
167	pop3	214	337	149	245	254	255	229	163	207	303	115	130	5		167
167	pop3	203	336	149	245	256	262	239	163	209	289	141	141	1		167
159	pop3	203	336	149	245	254	255	229	163	207	289	141	165	2
159	pop3	214	336	149	245	250	255	237	173	207	303	115	198	1
160	pop3	212	338	149	243	250	255	233	161	207	289	141	162	2	162	169		159
160	pop3	203	336	149	245	254	255	229	163	207	289	141	165	2		169	165	159
153	pop3	197	344	149	239	250	264	239	163	199	297	133	180	1
153	pop3	212	344	149	245	250	262	239	165	207	295	133	196	2
152	pop3	203	336	149	239	254	255	229	163	207	289	141	142	1
152	pop3	212	344	149	245	250	262	239	165	207	295	133	196	2
166	pop3	197	329	149	241	254	260	233	163	197	285	133	175	1
166	pop3	210	345	149	253	254	264	233	165	197	285	143	191	1
156	pop3	201	338	149	257	254	260	225	168	207	303	131	160	1
156	pop3	199	337	155	245	254	260	225	167	207	305	135	152	2
157	pop3	214	337	149	257	254	255	229	163	207	303	115	153*	1	130	167		156	I
157	pop3	199	337	155	245	254	260	225	167	207	305	135	152	2		167	152	156
158	pop3	201	338	149	245	254	260	225	168	207	307	131	159*	1		168	160	156	I/D
158	pop3	201	337	149	245	254	260	225	167	207	305	131	206	3	156	168		156
138	pop3	199	338	149	251	250	260	225	169	199	293	133	166	5	166	170		136
138	pop3	214	336	149	243	254	255	229	163	207	303	115	168	2		170	168	136
139	pop3	212	337	149	245	250	262	239	165	207	295	115	193	1
139	pop3	214	345	149	245	254	255	229	163	207	303	133	200	2
142	pop3	214	337	149	247	254	255	229	163	207	303	115	149*	2	130	167		141	I
142	pop3	197	345	149	247	254	255	233	173	199	297	133	151	2		167		141
135	pop3	197	337	149	243	254	255	229	163	199	297	115	177	1
135	pop3	214	345	149	245	254	255	233	173	207	303	133	201	1
136	pop3	214	336	149	243	254	255	229	163	207	303	115	168	2
136	pop3	210	337	149	245	260	264	229	163	207	311	131	169	1
137	pop3	199	338	149	251	250	260	225	169	199	293	133	166	5	166	170		136
137	pop3	210	337	149	243	260	264	229	163	207	311	131	170*	1		170	169	136	D
141	pop3	214	337	149	247	254	255	229	163	207	303	115	149	2
141	pop3	197	345	149	247	254	255	233	173	199	297	133	151	2
143	pop3	214	337	149	245	254	255	229	163	207	303	115	130	5	130	167		141
143	pop3	214	337	149	247	254	255	229	163	207	305	115	150*	1		167	150	141	I
140	pop3	197	337	149	245	254	264	229	168	199	297	115	178	1
140	pop3	214	345	149	245	254	255	229	163	207	303	133	200	2
134	pop3	201	337	149	257	254	260	225	167	207	305	131	156	4		169	164	133
134	pop3	199	338	155	243	250	255	237	173	207	303	135	161	3	161	169		133
133	pop3	201	337	149	257	254	260	225	167	207	305	131	156	4
133	pop3	201	337	149	251	254	260	225	168	207	307	131	190	1
168	pop3	199	337	149	245	254	260	225	168	207	305	131	155	1		168
168	pop3	201	337	149	257	254	260	225	167	207	305	131	156	4		168
165	pop3	199	337	149	243	250	255	237	163	207	303	131	184	1
165	pop3	210	338	155	255	260	264	237	173	207	311	135	195	1
163	pop3	199	337	149	255	250	255	237	167	207	305	131	147	2
163	pop3	201	337	155	257	254	260	225	173	207	303	135	186	1
164	pop3	199	337	149	255	250	255	237	167	207	305	131	147	2		167	147	163
164	pop3	203	336	149	245	256	255	229	163	209	289	115	121*	1	141	167		163	R
169	pop3	212	338	149	243	250	255	233	161	207	289	141	162	2		169
169	pop3	199	338	155	243	250	255	237	173	207	303	135	161	3		169
170	pop3	199	338	149	251	250	260	225	169	199	293	133	166	5		170
170	pop3	212	337	149	251	250	262	239	165	207	295	133	167	1		170
145	pop3	210	329	149	251	254	260	233	165	199	289	143	163	2		169	163	144
145	pop3	199	338	155	243	250	255	237	173	207	303	135	161	3	161	169		144
144	pop3	210	329	149	251	254	260	233	165	199	289	143	163	2
144	pop3	199	338	149	251	250	260	225	169	199	293	133	166	5
161	pop3	201	337	149	245	250	260	225	167	207	305	131	148	2
161	pop3	212	338	149	243	254	260	233	161	207	289	141	194	2
162	pop3	214	337	149	245	254	255	229	163	207	303	115	130	5	130	167		161
162	pop3	201	337	149	245	250	260	225	167	207	305	131	148	2		167	148	161
128	pop2	201	337	149	245	254	255	225	163	303	207	115	187	1
128	pop2	214	337	149	245	254	260	229	167	305	207	131	202	1
101	pop2	209	337	149	245	250	260	239	165	289	205	139	114	1
101	pop2	212	337	149	243	254	260	233	161	289	207	131	131	2
102	pop2	201	337	149	245	254	260	225	167	305	207	141	137*	1	132	132		101	R
102	pop2	212	337	149	243	254	260	233	161	289	207	131	131	2		132	131	101	I
107	pop2	209	338	149	257	250	262	239	165	289	205	139	154	1		132
107	pop2	201	337	149	257	254	260	225	167	305	207	131	156	4
108	pop2	201	337	149	257	254	260	225	167	307	207	131	188*	2	132	132		107	I
108	pop2	200	337	149	257	254	260	225	167	305	207	131	140	1		132	140	107
119	pop2	201	336	149	243	254	260	225	167	305	207	131	120	2
119	pop2	212	338	149	243	254	260	233	161	289	207	141	194	2		130
120	pop2	203	336	149	243	256	262	239	165	291	209	141	118	2	118	130		119
120	pop2	201	336	149	243	254	260	225	167	305	207	131	120	2		130	120	119
114	pop2	212	329	153	249	250	268	237	168	289	207	143	113	1
114	pop2	199	338	155	249	250	255	237	173	303	207	135	112	3
115	pop2	212	329	153	249	241	257	235	163	289	201	143	116	2	116	129	113	114
115	pop2	199	338	155	249	250	255	237	173	303	207	135	112	3		129	112	114
105	pop2	199	338	155	247	250	255	237	173	305	207	135	134	1
105	pop2	197	345	155	247	250	255	233	173	297	199	133	182	1
106	pop2	201	337	149	257	254	260	225	167	307	207	131	188*	2	132	132		105	I
106	pop2	199	338	155	257	250	255	237	173	305	207	135	135	1		132	134	105
126	pop2	199	337	147	251	250	259	225	165	289	199	133	183	1
126	pop2	203	337	149	251	256	261	229	169	293	209	141	204	1
121	pop2	200	337	149	255	254	260	225	168	307	207	131	127	2
121	pop2	201	337	149	255	254	260	225	167	305	207	137	129	1
122	pop2	201	337	149	249	254	260	225	167	305	207	131	125	2	125	131		121
122	pop2	200	337	149	255	254	260	225	168	307	207	131	127	2		131	127	121
116	pop2	201	337	149	249	254	260	225	167	305	207	143	128*	1		131	129	121	R
116	pop2	201	337	149	249	241	257	235	163	289	201	135	189*	1	126	131		121	GC
132	pop2	201	337	147	257	254	260	225	165	305	205	141	205	1		132
132	pop2	201	337	149	241	254	260	225	167	307	207	131	132	1		132
130	pop2	203	336	149	243	256	262	239	165	291	209	141	118	2		130
130	pop2	203	336	149	243	256	262	239	166	289	209	141	119	3		130
129	pop2	212	329	153	249	241	257	235	163	289	201	143	116	2		129
129	pop2	199	338	155	249	250	255	237	173	303	207	135	112	3		129
103	pop2	199	337	149	255	254	256	237	173	303	207	135	185	1
103	pop2	197	345	155	239	250	264	225	163	297	199	133	136	2
104	pop2	201	337	149	241	254	260	225	167	307	207	133	139*	1	132	132		103	GC
104	pop2	197	345	155	239	250	264	225	163	297	199	133	136	2		132	136	103
123	pop2	214	337	149	245	254	255	229	163	303	207	115	130	5
123	pop2	201	337	149	245	254	260	225	167	305	207	131	206	3
124	pop2	214	337	149	245	254	255	229	163	303	207	115	130	5		131	130	123
124	pop2	201	337	149	245	254	260	225	167	305	207	131	206*	3	125	131		123	D
127	pop2	197	337	149	247	250	264	237	173	299	199	133	179	1
127	pop2	197	345	155	255	254	256	233	163	297	199	127	181	1
117	pop2	203	336	149	243	256	262	239	166	289	209	141	119	3
117	pop2	197	335	149	243	256	264	239	163	297	199	133	176	1
118	pop2	203	336	149	251	256	262	239	166	291	209	141	122*	1		130	121	117	I
118	pop2	203	336	149	243	256	262	239	166	289	209	141	119	3	119	130		117
125	pop2	212	330	147	245	241	257	235	163	289	201	123	192	1
125	pop2	214	336	153	249	243	272	237	165	307	203	143	199	1
109	pop2	203	336	149	245	256	262	239	166	289	209	141	117	1
109	pop2	214	335	149	245	243	272	237	165	307	203	123	197	1
110	pop2	203	336	149	249	256	262	239	166	289	209	141	133*	1		129	117	109	I
110	pop2	212	329	153	245	241	257	235	163	289	201	143	115*	1	116	129		109	D
111	pop2	203	336	149	257	254	260	225	167	289	207	131	123	2
111	pop2	201	337	149	257	256	262	239	165	305	209	141	138	1
112	pop2	203	336	149	249	254	262	239	165	291	209	141	124*	1	119	130		111	R
112	pop2	203	336	149	257	254	260	225	167	289	207	131	123	2		130	123	111
131	pop2	201	337	149	249	254	260	225	167	305	207	131	125	2		131
131	pop2	212	329	153	249	241	257	235	163	297	201	143	126	1		131

## Sheet: coding
horse_id : unique number assigned to every horse
pop : population; pop1 - polsih draft horses; pop2 - semi-feral konik polski horses; pop3 - stabled konik polski horses
haplotye_number : following number given to haplotype not described previously in any horse breed
number_of_individuals : number of horses carrying the specific haplotype
sire_haplotype : haplotype of the stallion which sired the offspring if applicable
sire_id : unique number of the sire; assigned only for the offspring
dam_haplotype : haplotype of the dam, assigned only for the offspring
dam_id : unique number of the dam, assigned only for the offspring
genetic_event : assigned only if occured, based on haplotype phasing in family trios or parent-offspring pairs; I- insertion; d - deletion; R - recombination; GC - gene conversion
* - new haplotype; not present in population of parents or other horses; present only in the population of offspring
